# Supplementary material for: Rapid isolation of Yr9 via MutIsoSeq and QTL analysis of durable stripe rust resistance in wheat cultivar Xingzi 9104
Source: Stress Biol. 2025 Apr 30;5(1):29. doi: 10.1007/s44154-025-00226-9 (PMC12044127; doi:10.1007/s44154-025-00226-9)
Supplement: Supplementary file 1 — Supplementary Material 1. Table S1 Genetic analysis of resistance to CYR23 at seedling stage. Table S2 Distribution of single-nucleotide polymorphism (SNP) markers on 21 wheat chromosomes in genetic map by AvS × XZ9104 RIL population. Table S3 Summary of stripe rust resistance QTL detected in the AvS × XZ9104 RIL population in the seedling using IciMapping V4.2. Table S4 Effects of different QTL combinations in the RILs from AvS × XZ9104 population based on DS data in five field experiments (Yangling, Tianshui, and Jiangyou during the 2014-2016 cropping seasons). Table S5 Mutations in YrXZ induced by EMS mutagenesis. Table S6 Allele-specific quantitative PCR (AQP) primers used for marker-assisted breeding QYrxz.nwafu-2BL.5. Table S7 Molecular markers used for known gene detection. Table S8 The 816 accessions used in validation of Yr9 functional markers. Table S9 Sequence of Gene-specific functional molecular markers ofYr9. Table S10 The 366 accessions used in validation of marker IWB12298. [file 44154_2025_226_MOESM1_ESM.xlsx]

## Sheet: Table S1
Table S1 Genetic analysis of resistance to CYR23 at seedling stage
Materials	R(Resistant)a	S(Susceptible)b	Expectation	Chi-square Value	P
XZ9104	12
AvS		12
RILs	87	90	1:1	0.051	0.822
aThe number of resistant materials was identified after inoculation with CYR23.
bThe number of susceptible materials was identified after inoculation with CYR23.

## Sheet: Table S2
Table S2 Distribution of single-nucleotide polymorphism (SNP) markers on 21 wheat chromosomes in genetic map by AvS × XZ9104 RIL population.
Chromosome	Linkage group	No. of markers	% of all markers	No. of bins	Length (cM)	Average markers/bin	Marker densitya
1A	G1	662	0.0547297	81	163.417	8.17284	4.051
1B	G2	1064	0.05	74	156.768	14.3784	6.78709
1D	G3	877	0.0135135	20	64.4618	43.85	13.605
2A	G4	503	0.0797297	118	262.684	4.26271	1.91485
2B	G5	1065	0.0655405	97	210.06	10.9794	5.06997
2D	G6	511	0.0283784	42	134.442	12.1667	3.8009
3A	G7	433	0.0621622	92	206.053	4.70652	2.1014
3B	G8	722	0.0959459	142	265.858	5.08451	2.71573
3D	G9	368	0.0162162	24	174.934	15.3333	2.10365
4A	G10	574	0.103378	153	241.622	3.75163	2.37561
4B	G11	324	0.0486486	72	154.063	4.5	2.10304
4D	G12	133	0.0128378	19	82.2819	7	1.61639
5A	G13	579	0.0662162	98	210.567	5.90816	2.74972
5B	G14	938	0.0594595	88	215.47	10.6591	4.35327
5D	G15	383	0.0344595	51	232.81	7.5098	1.64512
6A	G16	775	0.0182432	27	302.03	28.7037	2.56597
6B	G17	760	0.0445946	66	158.01	11.5152	4.80982
6D	G18	534	0.0121622	18	155.78	29.6667	3.42791
7A	G19	749	0.0614865	91	259.2	8.23077	2.88966
7B	G20	539	0.0581081	86	231.42	6.26744	2.3291
7D	G21	232	0.0141892	21	172.24	11.0476	1.34696
A genome	7	4275	0.445946	660	1645.57	9.10519	2.66403
B genome	7	5412	0.422297	625	1391.65	9.05485	4.024
D genome	7	3038	0.131757	195	1016.95	18.082	3.93513
Total	21	12725	1	1480	4054.17	12.0807	3.54105
a Marker density namely locus/cM was calculated by dividing their added number of unique loci by their added genetic length.

## Sheet: Table S3
Table S3 Summary of stripe rust resistance QTL detected in the AvS × XZ9104 RIL population in the seedling using IciMapping V4.2.
Stage	QTL	Races	Marker interval		Genetic Position	LODb	PVEc	Addd
Seedling	YrXZ	CYR23	H20	IWB7123	0	17.7204	34.9626	-2.0333
a LOD, logarithm of odds score.
b PVE, percentage of the phenotypic variance explained by individual QTL.
c Add, additive effect of resistance allele. A negative value indicates that the resistance allele is from XZ9104.

## Sheet: Table S4
Table S4 Effects of different QTL combinations in the RILs from AvS × XZ9104 population based on DS data in five field experiments (Yangling, Tianshui, and Jiangyou during the 2014-2016 cropping seasons).
IWB71943	IWB5732	IWB103	IWB12298	IWB36792	IWB29059	QTL combination	RIL	Yangling 2014	Yangling 2015	Tianshui 2015	Tianshui 2016	Jiangyou 2016	Jiangyou 2016
2	2	5	5	8	8
105.793	114.513	146.187	151.176	9.9246	12.3507
chr1B	chr1B	chr2B	chr2B	chr3B	chr3B			DS-14YLmean	DS-15YLmean	DS-15TSmean	DS-16TSmean	DS-16JYmean	DS-16YLmean
667231214	670783568	677218840	683046752	6250645	7064091
B	B	B	B	B	B	0	RIL-8	65	70	80	52.5	70	62.5
B	B	B	B	B	B	0	RIL-15	80	75	95	77.5	85	70
B	B	B	B	B	B	0	RIL-16	85	90	100	95	90	85
B	B	B	B	B	B	0	RIL-27	65	90	50	70	70	65
A	B	B	B	B	B	0	RIL-33	90	100	95	85	100	100
B	B	B	B	B	B	0	RIL-34	90	100	95	90	100	100
B	B	B	B	B	B	0	RIL-35	90	90	90	95	100	100
B	X	B	B	B	B	0	RIL-38	80	90	85	80	95	90
B	B	B	B	B	B	0	RIL-40	90	95	90	90	97.5	97.5
B	B	B	B	B	B	0	RIL-43	70	85	75	70	87.5	85
B	B	B	B	B	B	0	RIL-50	80	70	80	70	85	85
B	B	X	B	X	A	0	RIL-52	75	70	75	60	60	75
B	B	X	X	B	B	0	RIL-56	95	85	85	95	95	90
B	B	B	B	B	B	0	RIL-58	90	90	90	100	95	95
B	B	B	B	X	A	0	RIL-61	85	80	90	72.5	95	75
X	A	B	B	A	A	0	RIL-62	70	70	85	67.5	90	70
A	B	B	B	B	B	0	RIL-68	90	95	100	95	100	90
B	B	B	B	B	B	0	RIL-89	80	90	95	90	95	95
A	B	A	B	B	B	0	RIL-92	80	80	90	80	85	77.5
B	B	B	B	B	B	0	RIL-94	80	85	80	85	85	90
B	B	B	B	B	B	0	RIL-95	87.5	90	90	80	100	92.5
B	B	A	B	B	A	0	RIL-98	80	90	80	90	90	100
B	B	B	B	B	B	0	RIL-128	90	95	90	90	95	95
B	B	B	B	B	B	0	RIL-129	85	75	90	87.5	95	95
B	B	B	B	B	B	0	RIL-137	95	100	90	90	100	100
B	B	B	B	B	B	0	RIL-140	90	95	90	85	85	95
A	B	B	B	B	B	0	RIL-141	90	95	100	90	90	100
B	B	B	B	B	B	0	RIL-142	95	85	95	85	85	95
B	B	B	B	B	B	0	RIL-144	75	70	85	70	85	85
B	B	B	B	B	B	0	RIL-154	50	60	60	-100	-100	-100
B	X	B	B	B	B	0	RIL-161	90	90	90	95	90	95
B	X	B	B	B	B	0	RIL-167	90	75	95	87.5	90	85
A	A	B	B	B	B	1B	RIL-4	90	85	90	85	95	90
A	A	B	B	B	B	1B	RIL-5	90	85	95	90	97.5	90
A	A	B	B	B	B	1B	RIL-11	35	55	60	35	40	60
B	A	B	B	B	B	1B	RIL-26	60	75	70	75	72.5	65
A	A	B	B	B	B	1B	RIL-37	80	90	85	80	80	82.5
X	A	B	B	B	B	1B	RIL-44	85	85	80	85	75	77.5
A	A	B	B	B	B	1B	RIL-48	-100	-100	-100	-100	-100	-100
A	A	B	B	B	B	1B	RIL-49	60	75	60	60	75	62.5
A	X	A	B	B	B	1B	RIL-53	75	65	55	70	75	80
A	A	B	B	B	B	1B	RIL-66	65	70	75	60	65	60
A	A	B	B	B	B	1B	RIL-79	60	80	85	50	90	75
A	A	B	B	X	B	1B	RIL-81	60	45	65	45	35	40
B	A	B	B	B	B	1B	RIL-90	80	75	80	65	75	65
A	A	B	B	B	B	1B	RIL-93	70	75	80	70	70	70
A	A	B	B	B	B	1B	RIL-118	35	55	55	37.5	55	30
A	A	B	B	B	B	1B	RIL-119	35	60	67.5	50	55	40
B	A	B	B	B	B	1B	RIL-120	55	60	62.5	55	45	45
A	A	B	B	B	B	1B	RIL-125	75	80	85	72.5	65	85
A	A	A	A	B	B	1B	RIL-138	75	70	95	90	80	75
A	A	B	B	B	B	1B	RIL-143	50	45	65	65	40	45
A	A	X	A	B	B	1B	RIL-150	40	45	50	60	65	60
A	A	X	X	B	B	1B	RIL-151	60	55	75	67.5	60	75
A	A	B	B	B	B	1B	RIL-156	60	70	75	75	75	60
A	A	B	B	B	B	1B	RIL-158	60	60	45	45	45	40
A	A	B	B	B	B	1B	RIL-169	70	85	65	-100	-100	-100
A	A	A	A	B	B	1B+2B	RIL-14	45	32.5	55	55	50	35
X	A	X	A	B	B	1B+2B	RIL-30	30	22.5	20	22.5	20	30
B	A	X	A	B	B	1B+2B	RIL-36	45	35	65	60	45	45
A	A	A	A	B	B	1B+2B	RIL-54	70	85	80	75	75	70
A	A	X	A	B	B	1B+2B	RIL-74	25	25	55	32.5	40	32.5
A	A	A	A	B	B	1B+2B	RIL-75	30	35	45	37.5	30	32.5
A	A	A	A	B	B	1B+2B	RIL-83	40	30	40	40	45	30
A	A	A	A	B	B	1B+2B	RIL-99	60	55	60	60	75	60
A	A	X	X	B	B	1B+2B	RIL-107	45	25	40	35	40	32.5
A	A	A	A	B	B	1B+2B	RIL-155	22.5	20	15	15	20	25
A	A	A	A	B	B	1B+2B	RIL-157	50	30	60	60	50	60
A	A	A	A	B	B	1B+2B	RIL-165	55	40	45	60	60	50
A	A	A	A	B	B	1B+2B	RIL-172	37.5	35	40	40	45	40
A	A	A	A	A	A	1B+2B+3B	RIL-6	55	40	65	50	47.5	45
A	A	A	A	A	A	1B+2B+3B	RIL-17	40	35	35	32.5	30	45
A	B	A	A	A	A	1B+2B+3B	RIL-20	35	12.5	25	25	25	25
A	A	A	A	A	A	1B+2B+3B	RIL-31	35	20	35	40	35	37.5
B	A	A	A	A	A	1B+2B+3B	RIL-32	25	7.5	20	20	15	20
A	A	A	A	A	A	1B+2B+3B	RIL-45	20	7.5	15	5.5	10	20
A	A	A	A	A	A	1B+2B+3B	RIL-46	25	7.5	15	27.5	10	25
A	A	A	A	A	A	1B+2B+3B	RIL-47	40	30	50	40	40	40
B	A	A	A	A	A	1B+2B+3B	RIL-71	15	7.5	12.5	17.5	10	17.5
B	A	A	A	A	A	1B+2B+3B	RIL-76	22.5	7.5	25	20	30	25
B	A	A	A	A	A	1B+2B+3B	RIL-84	30	7.5	30	20	20	22.5
B	A	A	A	A	A	1B+2B+3B	RIL-97	-100	-100	-100	-100	-100	-100
A	A	A	A	A	A	1B+2B+3B	RIL-121	5	30	30	-100	5	12.5
A	A	A	A	A	A	1B+2B+3B	RIL-139	20	17.5	25	32.5	25	30
A	A	B	B	A	A	1B+3B	RIL-21	20	35	40	25	22.5	37.5
A	A	B	B	A	A	1B+3B	RIL-22	65	65	70	65	75	60
A	A	B	B	A	A	1B+3B	RIL-39	45	30	40	30	30	30
A	A	B	B	A	A	1B+3B	RIL-42	55	60	45	45	45	50
X	A	X	A	A	A	1B+3B	RIL-55	40	40	40	45	45	42.5
A	A	B	B	A	A	1B+3B	RIL-60	80	80	65	60	75	60
A	A	B	B	A	A	1B+3B	RIL-63	50	55	50	40	45	40
A	A	B	B	A	A	1B+3B	RIL-64	60	45	55	45	67.5	45
A	A	B	B	A	A	1B+3B	RIL-80	60	70	60	60	70	60
B	A	B	B	A	A	1B+3B	RIL-86	65	40	70	55	65	55
A	A	B	B	A	A	1B+3B	RIL-96	-100	-100	-100	-100	-100	-100
A	A	B	B	A	A	1B+3B	RIL-106	30	30	30	42.5	45	40
A	A	B	B	A	A	1B+3B	RIL-113	35	55	45	20	25	27.5
A	A	X	A	A	A	1B+3B	RIL-133	40	42.5	40	35	30	32.5
A	A	B	B	A	A	1B+3B	RIL-134	50	55	75	52.5	45	45
A	A	B	B	A	A	1B+3B	RIL-160	20	20	15	15	7.5	20
A	A	B	B	B	B	1B+3B	RIL-164	60	55	70	45	55	45
A	A	B	B	A	A	1B+3B	RIL-170	55	45	35	-100	-100	-100
A	A	B	B	A	A	1B+3B	RIL-171	50	50	55	37.5	40	40
A	A	B	B	A	A	1B+3B	RIL-173	60	55	60	50	65	52.5
A	A	B	B	A	A	1B+3B	RIL-175	40	40	30	30	30	30
B	B	A	A	B	B	2B	RIL-1	55	52.5	60	60	60	65
B	B	A	A	B	B	2B	RIL-3	55	45	50	50	60	60
A	B	A	A	A	A	2B	RIL-7	45	40	45	50	50	45
A	X	A	A	B	B	2B	RIL-12	50	55	70	50	65	70
B	B	A	A	B	B	2B	RIL-13	75	45	40	70	70	60
B	B	A	A	B	B	2B	RIL-23	62.5	45	60	60	70	67.5
B	X	A	A	B	A	2B	RIL-24	55	60	57.5	60	60	57.5
B	B	A	A	B	B	2B	RIL-28	60	40	70	65	60	60
B	B	A	A	B	B	2B	RIL-57	70	70	62.5	75	80	67.5
B	X	A	A	B	B	2B	RIL-67	80	60	50	65	80	60
B	B	A	A	B	A	2B	RIL-70	40	25	30	45	45	-100
B	B	A	A	B	A	2B	RIL-73	35	25	35	40	45	25
B	B	A	A	B	B	2B	RIL-78	70	70	62.5	80	70	77.5
A	B	A	A	B	A	2B	RIL-82	55	35	60	60	45	40
B	B	A	A	B	B	2B	RIL-88	65	35	65	60	55	40
B	B	A	A	B	B	2B	RIL-111	60	60	70	55	75	67.5
B	B	X	A	B	B	2B	RIL-112	40	20	35	-100	-100	-100
B	B	A	A	B	B	2B	RIL-135	65	55	55	52.5	60	47.5
B	B	A	A	B	B	2B	RIL-136	70	65	70	75	75	65
B	B	A	A	B	B	2B	RIL-149	60	40	55	65	45	62.5
B	B	A	A	B	B	2B	RIL-152	35	30	60	55	60	60
B	B	A	A	B	B	2B	RIL-163	60	45	65	-100	-100	-100
B	X	A	A	B	B	2B	RIL-166	60	40	55	50	65	67.5
B	B	A	A	A	A	2B+3B	RIL-2	95	75	85	80	85	80
B	B	A	A	A	A	2B+3B	RIL-9	72.5	55	70	65	70	65
B	A	A	A	A	B	2B+3B	RIL-10	15	20	30	25	20	20
B	B	A	A	A	A	2B+3B	RIL-25	30	35	35	45	30	45
B	B	A	A	A	A	2B+3B	RIL-59	50	45	70	50	65	67.5
B	B	X	A	A	A	2B+3B	RIL-85	50	25	35	50	55	60
B	B	A	A	A	A	2B+3B	RIL-87	70	50	50	50	50	60
B	B	A	A	A	A	2B+3B	RIL-100	30	25	40	27.5	35	40
B	B	A	A	A	A	2B+3B	RIL-103	55	40	30	60	55	55
B	B	A	A	A	A	2B+3B	RIL-104	45	25	30	42.5	45	42.5
B	B	A	A	A	A	2B+3B	RIL-117	15	25	25	15	15	25
B	B	A	A	A	A	2B+3B	RIL-127	55	40	55	60	55	50
B	A	X	A	A	A	2B+3B	RIL-131	25	30	25	32.5	20	35
B	B	A	A	A	A	2B+3B	RIL-159	40	25	35	37.5	35	40
B	B	A	A	A	A	2B+3B	RIL-174	32.5	45	30	55	60	55
B	B	B	B	A	A	3B	RIL-18	70	80	80	65	65	72.5
A	B	B	B	A	A	3B	RIL-19	60	55	80	62.5	55	55
B	B	B	B	A	A	3B	RIL-29	90	90	87.5	85	90	90
B	B	B	B	A	A	3B	RIL-41	75	65	80	70	65	65
B	B	B	B	A	A	3B	RIL-51	50	60	60	45	50	45
B	B	B	B	A	A	3B	RIL-65	70	70	60	60	60	65
B	B	B	B	A	A	3B	RIL-69	80	80	87.5	95	92.5	87.5
B	B	B	B	A	A	3B	RIL-72	80	80	80	87.5	82.5	80
B	B	B	B	A	A	3B	RIL-77	50	50	65	50	47.5	52.5
B	B	B	B	A	A	3B	RIL-91	75	90	90	75	90	75
B	A	B	B	A	A	3B	RIL-101	70	65	70	62.5	65	60
B	A	B	B	A	A	3B	RIL-102	70	60	75	50	70	52.5
B	X	B	B	A	A	3B	RIL-105	70	65	80	60	60	55
B	B	B	B	A	A	3B	RIL-108	60	80	60	65	70	70
B	B	B	B	A	A	3B	RIL-109	60	80	70	72.5	80	70
B	B	B	B	A	A	3B	RIL-110	65	65	65	70	70	75
B	B	B	B	A	A	3B	RIL-114	85	80	80	87.5	75	80
B	B	B	B	X	A	3B	RIL-115	85	75	85	-100	80	-100
B	B	B	B	A	A	3B	RIL-116	70	75	70	80	62.5	70
B	B	B	B	A	A	3B	RIL-122	60	90	80	80	60	-100
B	B	B	B	A	A	3B	RIL-123	70	80	95	70	75	-100
A	B	B	B	A	A	3B	RIL-124	60	77.5	60	65	55	60
B	B	B	B	B	A	3B	RIL-126	20	35	25	35	20	25
B	X	X	B	A	A	3B	RIL-130	70	70	80	77.5	75	82.5
B	B	B	B	A	B	3B	RIL-132	65	70	80	65	55	60
B	B	B	B	A	A	3B	RIL-145	60	60	45	65	40	50
B	B	X	X	A	A	3B	RIL-146	75	75	85	75	80	87.5
B	B	B	B	A	A	3B	RIL-147	90	90	85	72.5	77.5	87.5
B	A	B	B	A	A	3B	RIL-148	80	80	82.5	72.5	70	85
B	B	B	B	A	A	3B	RIL-153	55	75	75	75	55	55
B	B	B	B	A	A	3B	RIL-162	80	90	85	77.5	80	80
B	B	B	B	A	A	3B	RIL-168	90	95	85	87.5	80	80
B	B	B	B	A	A	3B	RIL-176	55	75	70	60	60	55
B	B	B	B	A	A	3B	RIL-177	70	80	90	90	90	70

## Sheet: Table S5
Table S5 Mutations in YrXZ induced by EMS mutagenesis.
Mutant Lines	Mutation type	Nucleotide mutation	Amino acid change	Domain
M823	Amino acid substitution	G2444A	Glycine to Aspartic acid	LRR
M738	Amino acid substitution	G872A	Glutamic acid to Alanine	CC
M145	Amino acid substitution	C1517T	Threonine to Isoleucine	NB-ARC
MX990	Amino acid substitution	C1517T	Threonine to Isoleucine	NB-ARC
M378	Premature stop codon mutation	C1372T	Glutamine to *	NB-ARC

## Sheet: Table S6
Table S6 Allele-specific quantitative PCR (AQP) primers used for marker-assisted breeding QYrxz.nwafu-2BL.5.
Marker ID (SNP name)	Marker name	Primer sequences (5’–3’)
IWB12298	Forward A	gagacaagcttggggcaacA
	Forward B	gagacaagcttggggcaacC
	Common reverse	tcagcaaagcctggatctga

## Sheet: Table S7
Table S7 Molecular markers used for known gene detection.
Loci	Marker	Wheat variety	Marker type	Reference
Yr29/Lr46/Sr58/Pm39	csLV46G22	Pavon 76	Casp	Lagudah unpublished data
QYr.ucw-1BL	ucw.k23	Klein Chajá	Kasp	Cobo et al. (2019)	A High-Resolution Map of Wheat QYr.ucw-1B L, an Adult Plant Stripe Rust Resistance Locus in the Same Chromosomal Region as Yr29
QYrCW357-1BL (Yr29)	AX-110020417	Changwu 357-9	Kasp	Huang et al. (2022)	Epistatic interaction efect between chromosome 1BL (Yr29) and a novel locus on 2AL facilitating resistance to stripe rust in Chinese wheat Changwu 357‑9
Yr9(1B/1R)	H20	Lovrin10	SSR	WAN X Q et al. (2005)	Generation of a PCR based rye chromosomes specific marker
Sr2/ Lr27/Yr30	AX-110108039	RH520	Kasp	Liu et al. (2022)	Enhanced stripe rust resistance obtained by combining Yr30 with a widely dispersed, consistent QTL on chromosome arm 4BL
Sr2/ Lr27/Yr30	AX-111197043	RH520	Kasp	Liu et al. (2022)	Enhanced stripe rust resistance obtained by combining Yr30 with a widely dispersed, consistent QTL on chromosome arm 4BL
Sr2/ Lr27/Yr30	YM3B-3	YM91R	Kasp	Wang et al. (2024)	High‑density	mapping
Sr2/ Lr27/Yr30	AX-110053948	YM91R	Kasp	Wang et al. (2024)	High‑density	mapping

## Sheet: Table S8
Table S8 The 816 accessions used in validation of Yr9 functional markers.
ID	Accession ID	Name	Origins	Type	Yr9-Marker
1	Ta001847	ICW06-50253-3AP-0AP-0AP -02 SD	NA	NA	-
2	Ta001858	ICW06-50304-6AP-0AP-0AP -02 SD	NA	NA	-
3	Ta001866	ICW06-50333-2AP-0AP-0AP -04 SD	NA	NA	+
4	Ta001870	ICW06-50347-3AP-0AP-0AP -04 SD	NA	NA	-
5	Ta001874	ICW06-50356-1AP-0AP-0AP -02 SD	NA	NA	+
6	Ta001875	ICW06-50358-2AP-0AP-0AP -1 SD	NA	NA	+
7	Ta001878	ICW06-50361-1AP-0AP-0AP -08 SD	NA	NA	+
8	Ta001880	ICW06-50373-1AP-0AP-0AP -1 SD	NA	NA	-
9	Ta001882	ICW06-50376-4AP-0AP-0AP -01 SD	NA	NA	-
10	Ta001886	ICW06-50427-7AP-0AP-0AP -06 SD	NA	NA	-
11	Ta001889	ICW06-50436-6AP-0AP-0AP -02 SD	NA	NA	-
12	Ta001890	ICW06-50537-2AP-0AP-0AP -1 SD	NA	NA	-
13	Ta001891	ICW06-50592-2AP-0AP-0AP -1 SD	NA	NA	-
14	Ta001892	ICW06-50929-2AP-0AP-0AP -1 SD	NA	NA	-
15	Ta001893	AISBW05-0006-2AP-0AP-0AP-2AP-0AP	NA	NA	-
16	Ta001894	AISBW05-0023-2AP-0AP-0AP-1AP-0AP	NA	NA	-
17	Ta001897	AISBW05-0045-6AP-0AP-0AP-1AP-0AP	NA	NA	-
18	Ta000301	Hubara-5/Angi-1	MOR	Cultivar	+
19	Ta000302	Hubara-5/Pastor-2	MOR	Cultivar	-
20	Ta000303	Pastor-2/Hubara-5	MOR	Cultivar	-
21	Ta000304	Florkwa-2/6/Saker´S´/5/Rbs/Anza	MOR	Cultivar	-
22	Ta000305	Angi-2/Hubara-3	MOR	Cultivar	+
23	Ta000306	Kauz´S´/Florkwa-1//Goumria-3	MOR	Cultivar	-
24	Ta000307	Oebeira/Angi-2	MOR	Cultivar	+
25	Ta000308	Hubara-2/Qafzah-21//Dovin-2	MOR	Cultivar	+
26	Ta000310	Safi-1/Zemamra-1	MOR	Cultivar	-
27	Ta000315	Mellal-1/Ouedzem-1	MOR	Cultivar	-
28	Ta000318	Zemamra-5/Somama-3	MOR	Cultivar	-
29	Ta000319	Zemamra-5/Zemamra-5	MOR	Cultivar	-
30	Ta000320	Yebroud´S´//Dove´S´/Seri/3/Safi-1	MOR	Cultivar	-
31	Ta000321	Tinamou-2//Tevee-1/Shuha-6	MOR	Cultivar	-
32	Ta000323	Tinamou-3//Tevee-1/Tarawan-2	MOR	Cultivar	-
33	Ta000324	Alttar-84/Ae.Squarrosa(219)//Seri/3/Massira	MOR	Cultivar	+
34	Ta000325	Kauz/Pastor/3/Altar-84/Aegilops-Squarrosa	MOR	Cultivar	-
35	Ta000326	Nesser/Seri//Tevee-1/Shuha-6	MOR	Cultivar	-
36	Ta000327	Nesser/Seri/3/Shuha-2//Ns732/Her	MOR	Cultivar	+
37	Ta000328	Munia//Chen/Altar-84/3/Chen/Aegilops-Squarrosa(Taus)//Bcn/4/Marchouch-8	MOR	Cultivar	-
38	Ta000330	Karawan-1/Tallo-3//Jadida-2	MOR	Cultivar	-
39	Ta000336	Sous-1/Arrehane	MOR	Cultivar	-
40	Ta000337	Shuha-4/Florkwa-4//Hubara-3	MOR	Cultivar	+
41	Ta000339	Massira/Safi-1	MOR	Cultivar	-
42	Ta000340	Tevee-1/Star´S´/3/Achtar*3//Kanz/Ks85-8-4	MOR	Cultivar	-
43	Ta000341	Shuha-7/Shuha-14/3/Altar-84/Aegilops-Squarrosa(Taus)//Opata	MOR	Cultivar	+
44	Ta000342	Nesma*2/261-9//Nasma	MOR	Cultivar	-
45	Ta000343	Achtar//Attila-1/Ns732/Her	MOR	Cultivar	-
46	Ta000309	Hubara-3*2/Shuha-4	MOR	Cultivar	-
47	Ta000347	Mouka-4*2/4/Kea´S´/3/Mn72252//Hd2169/Bow´S´	MOR	Cultivar	-
48	Ta000348	Mouka-4*2/4/Kea´S´/3/Mn72252//Hd2170/Bow´S´	MOR	Cultivar	-
49	Ta000349	Qimma-12/Pastor-6//Qimma-12	MOR	Cultivar	-
50	Ta000156	Q104-3	NA	NA	-
51	Ta000157	Beijing8	CHN	Cultivar	-
52	Ta000159	Hanxuan10	CHN	Cultivar	-
53	Ta000160	Heng136	CHN	Cultivar	+
54	Ta000161	Heng6632	CHN	Cultivar	+
55	Ta000162	Jimai3-SD	CHN	Cultivar	+
56	Ta000163	Jinan2	CHN	Cultivar	+
57	Ta000165	Jinmai47	CHN	Cultivar	+
58	Ta000166	Jinmai54	CHN	Cultivar	-
59	Ta000167	Liangxing99	CHN	Cultivar	-
60	Ta000168	Luohan12	CHN	Cultivar	-
61	Ta000169	Luohan1	CHN	Cultivar	+
62	Ta000170	Luohan2	CHN	Cultivar	-
63	Ta000171	Luohan3	CHN	Cultivar	-
64	Ta000174	Luohan8	CHN	Cultivar	-
65	Ta000175	Luohan9	CHN	Cultivar	+
66	Ta000176	Nanda2419	CHN	Cultivar	-
67	Ta000177	Pingmai02-16	CHN	Cultivar	-
68	Ta000178	Shijiazhuang8	CHN	Cultivar	+
69	Ta000179	Xinong219	CHN	Cultivar	-
70	Ta000180	Xinong794-3	CHN	Cultivar	+
71	Ta000181	Xinong928	CHN	Cultivar	-
72	Ta000183	Yannong836	CHN	Cultivar	-
73	Ta000184	Yangguang851	CHN	Cultivar	+
74	Ta000185	Yumai48	CHN	Cultivar	-
75	Ta000186	Yunhan618	CHN	Cultivar	+
76	Ta000187	Chang6154	CHN	Cultivar	-
77	Ta000188	Chang6359	CHN	Cultivar	+
78	Ta000189	Changhan58	CHN	Cultivar	-
79	Ta000190	St1472/506	CHN	Cultivar	+
80	Ta000193	Linkang11	CHN	Cultivar	-
81	Ta000194	Yunhan805	CHN	Cultivar	-
82	Ta000195	Yunhan20410	CHN	Cultivar	-
83	Ta000196	Yunhan125	CHN	Cultivar	-
84	Ta000197	Jinmai85	CHN	Cultivar	+
85	Ta000198	Chang6878	CHN	Cultivar	-
86	Ta000199	Chang6135	CHN	Cultivar	-
87	Ta000200	Aikang58	CHN	Cultivar	-
88	Ta000202	Bainong3217	CHN	Cultivar	-
89	Ta000203	Fengchan3	CHN	Cultivar	+
90	Ta000204	Fengdecunmai1	CHN	Cultivar	-
91	Ta000205	Gaoyou503	CHN	Cultivar	+
92	Ta000207	Huaimai18	CHN	Cultivar	-
93	Ta000209	Jiaomai266	CHN	Cultivar	+
94	Ta000211	Lumai14	CHN	Cultivar	+
95	Ta000212	Luomai21	CHN	Cultivar	+
96	Ta000213	Luomai18	CHN	Cultivar	+
97	Ta000218	Shimai15	CHN	Cultivar	+
98	Ta000220	Xiaoyan22	CHN	Cultivar	-
99	Ta000222	Xinmai23	CHN	Cultivar	+
100	Ta000223	Xuke718	CHN	Cultivar	+
101	Ta000225	Yujiao5	CHN	Cultivar	-
102	Ta000227	Zhongyu12	CHN	Cultivar	+
103	Ta000228	Zhou26	CHN	NA	+
104	Ta000229	Zhou27	CHN	NA	+
105	Ta000233	Xiaoyan986	CHN	Cultivar	-
106	Ta000234	Xinong165	CHN	Cultivar	-
107	Ta000350	Arrehane	NA	NA	-
108	Ta000351	Saada	YEM	NA	-
109	Ta000352	Aguilal	MOR	Cultivar	-
110	Ta000354	4332a	NA	NA	+
111	Ta000355	4333b	NA	NA	+
112	Ta000356	Hesheng2	CHN	Cultivar	+
113	Ta000357	Baletka	CZE	Cultivar	-
114	Ta000359	Bodycek	CZE	Cultivar	-
115	Ta000360	Bohemia	CZE	Cultivar	-
116	Ta000362	Cimrmanova	CZE	Cultivar	-
117	Ta000363	Dagmar	CZE	Cultivar	-
118	Ta000364	Elly	CZE	Cultivar	-
119	Ta000366	Matylda	CZE	Cultivar	-
120	Ta000367	Secese	CZE	Cultivar	-
121	Ta000370	Chaodasui	CHN	Cultivar	-
122	Ta000371	Ligao6	CHN	Cultivar	-
123	Ta000372	Zhengmai9405	CHN	Cultivar	-
124	Ta000373	Zaoyou504	CHN	Cultivar	+
125	Ta000374	Xiaoyan81	CHN	Cultivar	+
126	Ta000376	Yumai18	CHN	Cultivar	+
127	Ta000377	Jing771	CHN	Cultivar	+
128	Ta000378	Opata	MEX	Cultivar	+
129	Ta000379	Club62	NA	Cultivar	-
130	Ta000380	Cook	NA	NA	-
131	Ta000381	Suneca	AUS	Cultivar	-
132	Ta000382	Banks	AUS	Cultivar	+
133	Ta000383	Gabo	AUS	Cultivar	-
134	Ta000384	Bodallin	AUS	Cultivar	+
135	Ta000385	Ciano	MEX	Cultivar	+
136	Ta000386	Hartog	AUS	Cultivar	+
137	Ta000387	Hyden	AUS	Cultivar	-
138	Ta000388	Magong	NA	NA	-
139	Ta000389	Reeves	AUS	Cultivar	+
140	Ta000390	Sunelg	AUS	Cultivar	+
141	Ta000399	Viginta	SVK	Cultivar	+
142	Ta000402	Wilhelmina	NED	Cultivar	+
143	Ta000403	Fronteira	BRA	Cultivar	+
144	Ta000404	Penjamo62	MEX	Cultivar	+
145	Ta000405	SieteCerros66	MEX	Cultivar	+
146	Ta000406	P.G.1	NA	Cultivar	-
147	Ta000408	Colt	USA	Cultivar	-
148	Ta000409	Pavon76	MEX	Cultivar	+
149	Ta000410	Transfer	USA	Breeding line	+
150	Ta000411	LermaRojo64	MEX	Cultivar	+
151	Ta000412	Pitic62	MEX	Cultivar	+
152	Ta000413	Sonalika	IND	Cultivar	-
153	Ta000414	KS950726-4	NA	NA	-
154	Ta000415	Lanli	CHN	Cultivar	+
155	Ta000417	Changwu134	CHN	Cultivar	-
156	Ta000419	Yanmai8911	CHN	Cultivar	-
157	Ta000420	Xinong979	CHN	Cultivar	+
158	Ta000421	Xinong1043	CHN	Cultivar	-
159	Ta000423	Fothand	NA	NA	-
160	Ta000424	Nikd	NA	NA	-
161	Ta000416	Zimai	CHN	Landrace	+
162	Ta000476	Heng4399	CHN	Cultivar	+
163	Ta000477	Hengguan35	CHN	Cultivar	-
164	Ta000479	Gaoyou2018	CHN	Cultivar	-
165	Ta000480	Han5093	CHN	Cultivar	+
166	Ta000481	Han6172	CHN	Cultivar	-
167	Ta000483	Jimai32-HB	CHN	Cultivar	+
168	Ta000486	Jinmai90	CHN	Cultivar	-
169	Ta000487	Raomai16	CHN	Cultivar	-
170	Ta000489	LinY8159	CHN	Cultivar	-
171	Ta000491	Yunhan719	CHN	Cultivar	-
172	Ta000493	Yunhan21-30	CHN	Cultivar	-
173	Ta000494	Yunhan22-33	CHN	Cultivar	+
174	Ta000495	Luohan6	CHN	Cultivar	+
175	Ta000496	Luohan7	CHN	Cultivar	-
176	Ta000498	Luohan11	CHN	Cultivar	+
177	Ta000499	Luohan13	CHN	Cultivar	-
178	Ta000500	Changmai251	CHN	Cultivar	+
179	Ta000501	Changmai6697	CHN	Cultivar	+
180	Ta000503	Xiaoheimai	NA	Landrace	-
181	Ta000505	Ningmai13	CHN	Cultivar	-
182	Ta000508	Huamai5	CHN	Cultivar	-
183	Ta000509	Sumai188	CHN	Cultivar	+
184	Ta000510	Taikong6	CHN	Cultivar	-
185	Ta000511	Shenmai22	CHN	Cultivar	+
186	Ta000512	Xinfumai1	CHN	Cultivar	-
187	Ta000513	An0817	CHN	Cultivar	+
188	Ta000514	Longping203	CHN	Cultivar	+
189	Ta000516	Xinmai8	CHN	Cultivar	+
190	Ta000517	Huaimai25	CHN	Cultivar	+
191	Ta000518	Wanmai68	CHN	Cultivar	-
192	Ta000519	Shannong20	CHN	Cultivar	-
193	Ta000524	Shiyou20	CHN	Cultivar	+
194	Ta000525	Linmai4	CHN	Cultivar	-
195	Ta000527	Hemai17	CHN	Cultivar	-
196	Ta000528	Liangxing77	CHN	Cultivar	-
197	Ta000529	Linmai2	CHN	Cultivar	-
198	Ta000530	Shannong15	CHN	Cultivar	-
199	Ta000532	Yannong0428	CHN	Cultivar	-
200	Ta000533	Qingnong2	CHN	Cultivar	-
201	Ta000534	Yannong999	CHN	Cultivar	+
202	Ta000536	Shannong14	CHN	Cultivar	-
203	Ta000537	Heimai1	CHN	Cultivar	+
204	Ta000538	Luyuan502	CHN	Cultivar	-
205	Ta000541	Tainong18	CHN	Cultivar	+
206	Ta000542	Luomai4	CHN	Cultivar	-
207	Ta000543	Zhoumai16	CHN	Cultivar	-
208	Ta000544	Zhongyu10	CHN	Cultivar	-
209	Ta000546	Xiangmai969	CHN	Cultivar	-
210	Ta000547	Yumai58	CHN	Cultivar	-
211	Ta000550	Rumai0319	CHN	Cultivar	+
212	Ta000551	Pumai9	CHN	Cultivar	+
213	Ta000552	Zhoumai26	CHN	Cultivar	-
214	Ta000553	Xuke1	CHN	Cultivar	-
215	Ta000555	Fanmai8	CHN	Cultivar	-
216	Ta000556	Zhoumai24	CHN	Cultivar	+
217	Ta000557	Zhengmai7698	CHN	Cultivar	+
218	Ta000559	Wenmai6	CHN	Cultivar	-
219	Ta000562	Ping'an6	CHN	Cultivar	+
220	Ta000563	Baofeng7228	CHN	Cultivar	-
221	Ta000564	Guomai0319	CHN	Cultivar	+
222	Ta000565	Hemai17	CHN	Cultivar	+
223	Ta000566	Zhengnong17	CHN	Cultivar	-
224	Ta000568	Yangfumai2	CHN	Cultivar	-
225	Ta000569	Emai580	CHN	Cultivar	-
226	Ta000570	Xiangmai25	CHN	Cultivar	-
227	Ta000571	Emai596	CHN	Cultivar	-
228	Ta000573	Chuanmai104	CHN	Cultivar	-
229	Ta000574	Xikemai2	CHN	Cultivar	-
230	Ta000575	Neimai11	CHN	Cultivar	-
231	Ta000576	Neimai836	CHN	Cultivar	-
232	Ta000577	Chuanmai107	CHN	Cultivar	-
233	Ta000578	Yunmai56	CHN	Cultivar	-
234	Ta000579	Xinong509	CHN	Cultivar	-
235	Ta000580	Zhongmai895	CHN	Cultivar	+
236	Ta000583	Xinong223	CHN	Cultivar	-
237	Ta000584	Xiaoyan15	CHN	Cultivar	-
238	Ta000585	9418	NA	NA	-
239	Ta000586	Shaanmai139	CHN	Cultivar	-
240	Ta000587	Xinong9871	CHN	Cultivar	-
241	Ta000589	Changwu521	CHN	Cultivar	-
242	Ta000596	Xikemai6	CHN	Cultivar	+
243	Ta000597	Yumai13	CHN	Cultivar	-
244	Ta000598	Xinong5658	CHN	Cultivar	-
245	Ta000599	Zhongluo08-2	CHN	Cultivar	-
246	Ta000600	Guomai301	CHN	Cultivar	-
247	Ta000601	Zhouyuan9369	CHN	Cultivar	-
248	Ta000602	Qingfeng1	CHN	Cultivar	-
249	Ta000603	Liangxing66	CHN	Cultivar	-
250	Ta000604	Lumai7	CHN	Cultivar	+
251	Ta000605	Yumai70-36	CHN	Cultivar	-
252	Ta000606	Kexin9	CHN	Cultivar	-
253	Ta000608	Shimai18	CHN	Cultivar	-
254	Ta000609	Kequan	CHN	Cultivar	-
255	Ta000610	9H65A	POR	Cultivar	-
256	Ta000611	Fs059	USA	NA	-
257	Ta000612	Jining16	CHN	Cultivar	-
258	Ta000613	Beijing0045	CHN	Cultivar	-
259	Ta000614	Ravenna	ITA	Cultivar	-
260	Ta000615	Shan253	CHN	Cultivar	-
261	Ta000617	Wanmai33	CHN	Cultivar	-
262	Ta000618	Enesco	FRA	Cultivar	-
263	Ta000620	Jimai24-HB	CHN	Cultivar	+
264	Ta000622	Liaomai16	CHN	Cultivar	-
265	Ta000623	Changfeng4	CHN	Cultivar	-
266	Ta000624	Aifeng3	CHN	Cultivar	-
267	Ta000625	Yannong23	CHN	Cultivar	-
268	Ta000626	Ca9722	CHN	Cultivar	-
269	Ta000627	Shanmai159	CHN	Cultivar	-
270	Ta000629	Yumai2	CHN	Cultivar	-
271	Ta000630	Xinmai9	CHN	Cultivar	-
272	Ta000631	Zhongjiao2	CHN	Cultivar	-
273	Ta000632	Shimai19	CHN	Cultivar	+
274	Ta000634	Baimaizi	CHN	Landrace	-
275	Ta000635	Zijiehong	CHN	Landrace	-
276	Ta000638	Xian83(104)-11Zhong"s"	CHN	Cultivar	+
277	Ta000639	Taixue12	CHN	Cultivar	-
278	Ta000641	Zhengmai379	CHN	Cultivar	-
279	Ta000642	Zhoumai23	CHN	Cultivar	-
280	Ta000643	Yumai54	CHN	Cultivar	-
281	Ta000644	Zaosui30	CHN	Cultivar	-
282	Ta000645	Taishan21	CHN	Cultivar	-
283	Ta000646	Zhongren2	CHN	Cultivar	+
284	Ta000647	Zhengmai9023	CHN	Cultivar	-
285	Ta000648	Shimai12	CHN	Cultivar	-
286	Ta000649	Colfiorito	ITA	Cultivar	-
287	Ta000652	Xiannong151	CHN	Cultivar	-
288	Ta000653	Sumai6	CHN	Cultivar	+
289	Ta000995	Honghuazao	CHN	NA	-
290	Ta000996	Chiyacao	CHN	Landrace	-
291	Ta000997	Parsee	AUS	Cultivar	-
292	Ta000998	Tumangmai	CHN	Landrace	-
293	Ta000999	Huabei187	CHN	Cultivar	-
294	Ta001001	Dong3-6	CHN	Cultivar	-
295	Ta001002	Impala	South Africa	Cultivar	-
296	Ta001003	Jing411	CHN	Cultivar	-
297	Ta001004	Claudia	CHL	Cultivar	-
298	Ta001005	Hanxuan3	CHN	Cultivar	-
299	Ta001006	Wuyimai	CHN	Cultivar	-
300	Ta001007	Wennongliu	CHN	Cultivar	-
301	Ta001008	Kenong199	CHN	Cultivar	-
302	Ta001010	Xianmai10	CHN	Cultivar	-
303	Ta001011	Dong1-32	CHN	Cultivar	+
304	Ta001012	Haocheng9411	CHN	Cultivar	-
305	Ta001013	Ningmai9	CHN	Cultivar	-
306	Ta001014	Mieti	ITA	Cultivar	-
307	Ta001015	Nongda1108	CHN	Cultivar	-
308	Ta001016	Yangmai12	CHN	Cultivar	+
309	Ta001017	Vaiolet	USA	Cultivar	-
310	Ta001018	Zhongluo08-3	CHN	Cultivar	-
311	Ta001019	Mianmai39	CHN	Cultivar	-
312	Ta001021	Tumai	CHN	Landrace	-
313	Ta001022	Kenhong14	CHN	Cultivar	-
314	Ta001023	Heputou	CHN	Landrace	-
315	Ta001024	Acimital	AUS	Cultivar	-
316	Ta001025	Hongquanmang	CHN	NA	-
317	Ta001026	Glenlea	CAN	Cultivar	-
318	Ta001028	Neixiang185	CHN	Cultivar	+
319	Ta001029	Wanyuan-66	CHN	Cultivar	-
320	Ta001030	Jingyang60	CHN	Landrace	-
321	Ta001031	Neixiang182	CHN	Cultivar	-
322	Ta001032	Zhou8425B	CHN	Cultivar	+
323	Ta001033	935106	CHN	NA	-
324	Ta001034	Zhongluo08-1	CHN	Cultivar	-
325	Ta001035	Zhoumai27	CHN	Cultivar	+
326	Ta001036	Qianjiaomai	CHN	Cultivar	-
327	Ta001038	Jimai20-HB	CHN	Cultivar	-
328	Ta001039	Jimai22-HB	CHN	Cultivar	-
329	Ta001040	Lumai15	CHN	Cultivar	+
330	Ta001041	NS5055	YUG	Breeding line	-
331	Ta001043	Lampone	ITA	Cultivar	-
332	Ta001044	Nongda183	CHN	Cultivar	-
333	Ta001045	Yumai10	CHN	Cultivar	-
334	Ta001046	Yumai25	CHN	Cultivar	-
335	Ta001048	Salgemma	ITA	Cultivar	-
336	Ta001049	Lianmai2	CHN	Cultivar	-
337	Ta001050	Longmai26	CHN	Cultivar	-
338	Ta001051	Longmai33	CHN	Cultivar	-
339	Ta001052	Lumai11	CHN	Cultivar	+
340	Ta001053	Lumai3	CHN	Cultivar	+
341	Ta001055	Shanhe6	CHN	Cultivar	-
342	Ta001056	Xinong612	CHN	Cultivar	-
343	Ta001057	Yumai24	CHN	Cultivar	-
344	Ta001058	UniversalⅡ	ARG	Cultivar	-
345	Ta001059	Anolito-Bronco	USA	NA	-
346	Ta001060	Purplestraw	USA	Cultivar	-
347	Ta001061	Hongduanmang	CHN	Landrace	-
348	Ta001062	Lagodekhis-Grdzel-Tavtava	GEO	Landrace	-
349	Ta001063	2821:AE	TUR	Cultivar	-
350	Ta001064	2799:AE	TUR	Cultivar	-
351	Ta001065	Kennedy-Harlan-J.R.-38	JOR	NA	-
352	Ta001066	Najah-Leb	NA	NA	-
353	Ta001067	Qro94.1.1	MEX	Breeding Line	-
354	Ta001068	Txl92.1.1.1	MEX	Cultivar	-
355	Ta001069	Oax93.1.1.1	MEX	Cultivar	-
356	Ta001070	Oax92.1.1	MEX	Cultivar	-
357	Ta001071	"Cadet.Mar"	USA	Cultivar	-
358	Ta001072	GranjaDeMelilla	MOR	Landrace	-
359	Ta001073	ExtraKolbenHeinego	SWE	NA	-
360	Ta001074	Lumai12	CHN	Cultivar	-
361	Ta001075	Grifone-235	IND	NA	-
362	Ta001077	Sbei-Noir	TUN	Landrace	-
363	Ta001079	Chuangmai22	CHN	Cultivar	-
364	Ta001080	Een1	CHN	Cultivar	+
365	Ta001081	Fengkang7	CHN	Cultivar	-
366	Ta001082	Jinan8	CHN	Cultivar	-
367	Ta001083	Jimai23-HB	CHN	Cultivar	+
368	Ta001084	Jimai3-HB	CHN	Cultivar	-
369	Ta001085	Jingnong79-13	CHN	Cultivar	+
370	Ta001087	Kehan10	CHN	Cultivar	-
371	Ta001088	Kenjiu10	CHN	Cultivar	-
372	Ta001089	Yumai47	CHN	Cultivar	-
373	Ta001090	Maoyingafu	CHN	Cultivar	-
374	Ta001091	Shannong9	CHN	Cultivar	-
375	Ta001092	Youmanghong7	CHN	Cultivar	-
376	Ta001093	Chuangmai42	CHN	Cultivar	-
377	Ta001094	Zhengzhou17	CHN	Cultivar	-
378	Ta001096	Zhoumai28	CHN	Cultivar	+
379	Ta001097	Xiannong39	CHN	Cultivar	-
380	Ta001098	Xinmai16	CHN	Cultivar	-
381	Ta001099	Yangmai2	CHN	Cultivar	+
382	Ta001100	Oord	ITA	Cultivar	-
383	Ta001102	Huaichuang916	CHN	Cultivar	-
384	Ta001103	Yumai21	CHN	Cultivar	+
385	Ta001109	Zhongyu9398	CHN	Cultivar	-
386	Ta001110	Mianmai48	CHN	Cultivar	-
387	Ta001111	Xuzhou25	CHN	Cultivar	-
388	Ta001113	Zhoumai12	CHN	Cultivar	+
389	Ta001115	Senmarq	FRA	NA	-
390	Ta001116	Gehen-Kanak	IND	Landrace	-
391	Ta001117	Erinatceum	ETH	Landrace	-
392	Ta001118	2794:AE	TUR	Cultivar	-
393	Ta001121	Austral	AUS	Cultivar	+
394	Ta001122	Sunset	AUS	Cultivar	-
395	Ta001123	Beladi24B	EGY	Breeding line	-
396	Ta001128	IWA8606268	IRN	Landrace	-
397	Ta001129	IRAGI	IRQ	Landrace	-
398	Ta001130	2242:AE	TUR	Cultivar	-
399	Ta001131	TXL92.1.1	MEX	Cultivar	-
400	Ta001132	COAH94.1.1	MEX	Landrace	-
401	Ta001133	Hudeiba164	SUD	Cultivar	-
402	Ta001134	Sarsabaz	NA	NA	-
403	Ta001135	Barbela-Grosso	POR	Landrace	-
404	Ta001136	Romanian	ROM	Cultivar	-
405	Ta001137	Russia	ITA	Landrace	-
406	Ta001138	White-Saidi	EGY	Landrace	-
407	Ta001139	Montezuma-Club	USA	Cultivar	-
408	Ta001140	Aimengniu4	CHN	Cultivar	-
409	Ta001141	Aimengniu5	CHN	Cultivar	+
410	Ta001142	Bainong791	CHN	Cultivar	+
411	Ta001143	Baiyoubao	CHN	Cultivar	-
412	Ta001144	Jinan16	CHN	Cultivar	+
413	Ta001147	Jinmai30	CHN	Cultivar	+
414	Ta001148	Keqiang	CHN	Cultivar	-
415	Ta001152	Syria1740	SYR	NA	-
416	Ta001154	Tigaria	IND	Landrace	-
417	Ta001156	Pacific-Bluestem	USA	Cultivar	-
418	Ta001157	Dong1-23	CHN	Cultivar	-
419	Ta001159	Huangguaxian	CHN	Landrace	-
420	Ta001160	Fumai	CHN	Landrace	-
421	Ta001161	Meiqian5	CHN	Landrace	-
422	Ta001162	Maipofen	CHL	Cultivar	-
423	Ta001163	Sample-Gray1	AFG	Landrace	-
424	Ta001165	Sifangmai	CHN	Landrace	-
425	Ta001166	Wuxumai	CHN	Landrace	-
426	Ta001167	Safha3	EGY	NA	-
427	Ta001169	Mangmai	CHN	Landrace	-
428	Ta001170	Zhenmai168	CHN	Cultivar	-
429	Ta001171	Shanmai150	CHN	Cultivar	+
430	Ta001173	Xi'an8	CHN	Cultivar	-
431	Ta001174	Miianmai46	CHN	Cultivar	+
432	Ta001176	Ningmai12	CHN	Cultivar	+
433	Ta001177	Han4564	CHN	Cultivar	-
434	Ta001178	Neixiang188	CHN	Cultivar	-
435	Ta001179	Kloka	GER	Cultivar	-
436	Ta001180	Yr17/6*Avocets	NA	Breeding Line	-
437	Ta001181	Avocet	AUS	Cultivar	-
438	Ta001182	Taishan9818	CHN	Cultivar	-
439	Ta001183	Anyang1	CHN	Cultivar	-
440	Ta001187	Nanda96Co76	CHN	Cultivar	-
441	Ta001189	Celebration	AUS	Cultivar	-
442	Ta001190	Liuzhutou	CHN	Landrace	-
443	Ta001191	Lanxizaoxiaomai	CHN	Landrace	-
444	Ta001194	Cayazheda29	CHN	Landrace	-
445	Ta001197	Gezhoumai	CHN	Landrace	-
446	Ta001198	Xinyang12	CHN	Cultivar	-
447	Ta001199	Tangmai2	CHN	Cultivar	-
448	Ta001200	Boai7023	CHN	Cultivar	+
449	Ta001201	Xiaobaimang	CHN	Landrace	-
450	Ta001202	Jinghua2	CHN	Cultivar	-
451	Ta001204	Hazera895	NA	NA	-
452	Ta001205	Bolton	AUS	Cultivar	-
453	Ta001207	Dongfanghong3	CHN	Cultivar	-
454	Ta001208	Xiaoyan759	CHN	Cultivar	-
455	Ta001209	Xindong20	CHN	Cultivar	-
456	Ta001210	Xuzhou8	CHN	Cultivar	-
457	Ta001212	Yumai35	CHN	Cultivar	+
458	Ta001213	Plan-Alto	BRA	Cultivar	-
459	Ta001214	Indiano-Mocho6296	ARG	Cultivar	-
460	Ta001215	Gluyas-Early	AUS	Cultivar	-
461	Ta001216	Early-Blackhull	USA	Cultivar	-
462	Ta001217	Rieti	ITA	Landrace	-
463	Ta001222	Carpo	GER	Cultivar	-
464	Ta001223	Hongliaomai	CHN	Landrace	+
465	Ta001224	Advanced-Line25	MEX	Breeding Line	-
466	Ta001226	Pubing202	CHN	Cultivar	-
467	Ta001228	PusaIP112	IND	Cultivar	-
468	Ta001230	Mazhamai	CHN	Landrace	-
469	Ta001231	Xinong1376	CHN	Cultivar	+
470	Ta001232	92R137	CHN	Breeding Line	-
471	Ta001233	Lovrin10	NA	NA	+
472	Ta001235	Mingxian169	CHN	Landrace	-
473	Ta001237	Bainong207	CHN	Cultivar	-
474	Ta001238	Jinan22-SD	CHN	Cultivar	-
475	Ta001240	Xinong511	CHN	Cultivar	+
476	Ta001425	Lovrin19	NA	NA	+
477	Ta001398	Yangmai15	CHN	Cultivar	-
478	Ta001399	Jimai17-SD	CHN	Cultivar	-
479	Ta001400	Jinmai79	CHN	Cultivar	-
480	Ta001401	Fanmai5	CHN	Cultivar	-
481	Ta001406	Huaimai26	CHN	Cultivar	-
482	Ta001407	Xiaoyan22	CHN	Cultivar	+
483	Ta001408	Zhengmai366	CHN	Cultivar	-
484	Ta001409	Tianmin298	CHN	Cultivar	-
485	Ta001410	Kenong9204	CHN	Cultivar	+
486	Ta001411	Jingmai66	CHN	NA	+
487	Ta001412	Aikang58	CHN	NA	+
488	Ta001687	Anke0817	CHN	NA	-
489	Ta001688	Yanda1817	CHN	Landrace	-
490	Ta001426	Xinong979	CHN	Cultivar	-
491	Ta000425	Lengmai	CHN	Landrace	-
492	Ta000426	Reg-251	CAN	Cultivar	-
493	Ta000427	Changwu85(80)1-3	CHN	Cultivar	-
494	Ta000428	Xinong3517	CHN	Cultivar	-
495	Ta000430	Yuanzhuo3	CHN	Cultivar	-
496	Ta000431	Caoxuan5	CHN	Cultivar	-
497	Ta000432	Humai15	CHN	Cultivar	+
498	Ta000433	VicamF70	MEX	Breeding line	-
499	Ta000434	Tamworth-827WW	AUS	Cultivar	-
500	Ta000435	Hongjianmai	CHN	Landrace	-
501	Ta000439	Lusitano(S)	POR	Cultivar	-
502	Ta000441	Duro-Catanzaro-1E16	ITA	NA	-
503	Ta000442	Heiyoumai	CHN	Cultivar	-
504	Ta000443	Lantian0591	CHN	Cultivar	-
505	Ta000444	Arduini	Ethiopia	Landrace	+
506	Ta000445	Spanish-D188	SPN	NA	-
507	Ta000448	Xiaoshan211	CHN	Cultivar	-
508	Ta000449	P9771-	SPA	Breeding line	-
509	Ta000450	P10078	MEX	Breeding line	-
510	Ta000451	P10057	MEX	Breeding line	+
511	Ta000452	P10103	MEX	Breeding line	-
512	Ta000454	Charkwal86	PAK	Cultivar	-
513	Ta000455	Garent	CAN	Cultivar	-
514	Ta000456	P9949-	ARG	Cultivar	-
515	Ta000458	Xinong889	CHN	Cultivar	-
516	Ta000460	Guixie3	CHN	Cultivar	-
517	Ta000461	Turpahti	NA	Cultivar	-
518	Ta000462	Hermobillo77	MEX	Cultivar	-
519	Ta000464	Giorgio446	ITA	Breeding line	-
520	Ta000465	P9961-	SPN	NA	-
521	Ta000466	Australian1024	AUS	Cultivar	-
522	Ta000467	Plainsman-C.I.14128	USA	Cultivar	-
523	Ta000469	Baonong8865	CHN	Cultivar	-
524	Ta000470	Xingzi9104	CHN	Cultivar	+
525	Ta000471	Jinghe90jian15	CHN	Cultivar	-
526	Ta000472	P10285	MEX	Cultivar	-
527	Ta000474	P9738	TUR	Cultivar	+
528	Ta000475	TorimF73	MEX	Cultivar	-
529	Ta000438	Mulan	GBR	Cultivar	-
530	Ta000440	Muskat	GER	Cultivar	-
531	Ta000446	Flanders	FRA	Cultivar	-
532	Ta000447	Centrum	GER	Cultivar	-
533	Ta000459	Tabasco	GER	Cultivar	-
534	Ta000457	German-D226	GER	Cultivar	-
535	Ta000463	Villosum	NA	NA	-
536	Ta000429	Laotumai	CHN	Landrace	-
537	Ta000436	Pindong34	CHN	Cultivar	-
538	Ta000437	Candeal-Sel.	ARG	Breeding line	-
539	Ta000358	Baskerville	RUS	Cultivar	-
540	Ta000361	Bosorka	CZE	Cultivar	-
541	Ta000365	Matchbull	CZE	Cultivar	+
542	Ta000368	Seladon	CZE	Cultivar	-
543	Ta000369	Sylvie	SVK	Cultivar	-
544	Ta000391	Banquet	CZE	Cultivar	-
545	Ta000392	Dregerova	CZE	Landrace	-
546	Ta000393	Kosutka	SLO	Cultivar	-
547	Ta000394	Meritto	CZE	Cultivar	-
548	Ta000395	Nela	CZE	Cultivar	-
549	Ta000396	Radosinska	SLO	Cultivar	-
550	Ta000398	Sulamit	CZE	Cultivar	-
551	Ta000400	Weisser-Moravia	CZE	NA	-
552	Ta000401	Dawson	CAN	Cultivar	-
553	Ta000397	Samanta	CZE	Cultivar	-
554	Ta000830	2911-H558-43-1480-Div6712	ARG	NA	-
555	Ta000834	Powers-Fife	NA	NA	-
556	Ta001076	Wgru89-9	NA	Cultivar	-
557	Ta001078	Ak-Bugday	TUR	Landrace	-
558	Ta001126	KoelzW8A	IND	Landrace	-
559	Ta001151	Red-Beard	MOR	Landrace	-
560	Ta001227	Gerardo578	ITA	Cultivar	-
561	Ta000850	Felasit-Caiek	ETH	Cultivar	-
562	Ta000869	Tol93.1.2	NA	Cultivar	-
563	Ta000872	Red-Kamsereti	PAK	Landrace	-
564	Ta001086	Kefeng6	CHN	Cultivar	-
565	Ta001145	Hezuo4	CHN	Cultivar	-
566	Ta001150	Marrocos16	MOR	NA	-
567	Ta001155	Felasit-Rosso153	ETH	Landrace	-
568	Ta000828	Egypto-2100	EGY	Breeding Line	+
569	Ta000848	Red-Egyptian	EGY	Landrace	-
570	Ta000877	Aurora	AUS	Cultivar	-
571	Ta001149	Redondo-Negro	NA	NA	-
572	Ta001158	Mara	ITA	Cultivar	-
573	Ta001168	Songhuajiang1	USA	Cultivar	-
574	Ta001125	RoterKolbenDinkel	GER	Landrace	-
575	Ta001127	IWA8606392	IRN	Landrace	-
576	Ta001428	Jinghong5	CHN	Cultivar	-
577	Ta001433	Xiaobaimai	CHN	Landrace	-
578	Ta001434	Hongpixiaomai	CHN	NA	-
579	Ta001435	Dabaipi	CHN	NA	-
580	Ta001436	Xiaohongpi	CHN	NA	-
581	Ta001437	Dingxingzhai	CHN	Landrace	-
582	Ta001438	Honglidangnianlao	CHN	NA	-
583	Ta001439	Chunxiaomai	CHN	NA	-
584	Ta001440	Huoliaomai	CHN	NA	-
585	Ta001441	Dahongmai	CHN	NA	-
586	Ta001442	Shanxibaimai	CHN	NA	-
587	Ta001443	Niuzhijia	CHN	NA	-
588	Ta001444	Mahuamai	CHN	Landrace	-
589	Ta001445	Jiahongmai	CHN	NA	-
590	Ta001446	Hongjinmai	CHN	Landrace	-
591	Ta001447	Baiqimai	CHN	NA	-
592	Ta001448	Xiaokouhong	CHN	NA	-
593	Ta001449	Lanhuamai	CHN	Landrace	-
594	Ta001450	Daimanghongmai	CHN	NA	-
595	Ta001451	Zhuoludongmai	CHN	NA	-
596	Ta001452	Hongmai	CHN	NA	-
597	Ta001453	Honglaomai	CHN	NA	-
598	Ta001454	Youmangbaifu	CHN	NA	-
599	Ta001455	Hongpidongmai	CHN	NA	-
600	Ta001456	Panshiwumang	CHN	NA	-
601	Ta001457	Youmangbaifu-2	CHN	NA	-
602	Ta001458	Baiqiumai	CHN	NA	-
603	Ta001460	Xiaobaimang	CHN	NA	-
604	Ta001461	Zhongyou9507	CHN	NA	-
605	Ta001462	Jinmai8	CHN	Cultivar	-
606	Ta001463	Fengkang2	CHN	NA	-
607	Ta001464	Changzhi6406	CHN	Cultivar	-
608	Ta001465	Beijing8	CHN	NA	-
609	Ta001466	Yuandong822	CHN	NA	-
610	Ta001467	Lvhan328	CHN	NA	-
611	Ta001469	Nongda183	CHN	NA	-
612	Ta001470	Nongda311	CHN	Cultivar	-
613	Ta001471	Nongda139	CHN	Cultivar	-
614	Ta001472	Mingxian169	CHN	NA	-
615	Ta001473	Dongfanghong3	CHN	NA	-
616	Ta001474	Xianmai	CHN	Landrace	-
617	Ta001475	Jiangxizao	CHN	NA	-
618	Ta001476	Honghuazao	CHN	Landrace	-
619	Ta001477	Jiangdongmen	CHN	NA	-
620	Ta001478	Dahuangpi	CHN	Landrace	-
621	Ta001479	Chongyanghongmai	CHN	Landrace	-
622	Ta001480	Zaowutian	CHN	Landrace	-
623	Ta001481	Liuzhutou	CHN	NA	-
624	Ta001482	Chanbuzhi	CHN	NA	-
625	Ta001483	Zhumaoyuanzitou	CHN	Landrace	-
626	Ta001484	Shuilizhan	CHN	NA	-
627	Ta001485	Huangshuibai	CHN	Landrace	-
628	Ta001486	BaipuLuoqing	CHN	Landrace	-
629	Ta001487	Zaoxiaomai	CHN	NA	-
630	Ta001488	Lanxizaoxiaomai	CHN	NA	-
631	Ta001489	Wangshuibai	CHN	Landrace	-
632	Ta001490	Wuyuanmai	CHN	NA	-
633	Ta001491	Chenjianzi	CHN	NA	-
634	Ta001492	Heshangmai	CHN	NA	-
635	Ta001493	Nuomai	CHN	NA	-
636	Ta001494	Mangxiaomai	CHN	NA	-
637	Ta001495	Sankecun	CHN	NA	-
638	Ta001496	Paozimai	CHN	NA	-
639	Ta001497	Huadong6	CHN	Cultivar	-
640	Ta001499	Sumai3	CHN	NA	-
641	Ta001500	Yangmai158	CHN	NA	-
642	Ta001501	Enmai4	CHN	NA	-
643	Ta001502	Emai6	CHN	NA	-
644	Ta001503	Anhui3	CHN	NA	-
645	Ta001504	Zhemai1	CHN	NA	-
646	Ta001505	Baiyoumai	CHN	NA	-
647	Ta001506	Yangmai	CHN	NA	-
648	Ta001507	Dunhuachunmai	CHN	NA	-
649	Ta001508	Huoqiu	CHN	NA	-
650	Ta001509	Daqingmang	CHN	NA	-
651	Ta001510	Guangtou	CHN	NA	-
652	Ta001511	Xinkehan9	CHN	Cultivar	-
653	Ta001512	Kefeng3	CHN	Cultivar	-
654	Ta001513	Kelao4	CHN	NA	-
655	Ta001514	Xinshuguang1	CHN	NA	-
656	Ta001515	Dongnong101	CHN	NA	-
657	Ta001516	Xinshuguang6	CHN	NA	-
658	Ta001517	Jichun1016	CHN	NA	-
659	Ta001518	Chixiaomai	JAP	Landrace	-
660	Ta001519	Funo	NA	NA	-
661	Ta001520	Caucasia	RUS	Cultivar	-
662	Ta001521	Zhengyin4	NA	NA	-
663	Ta001522	Nanda2419	CHN	NA	-
664	Ta001523	Orofen	NA	NA	-
665	Ta001524	Nonglin10	JAP	Cultivar	-
666	Ta001525	Shuiyuan86	CHN	NA	-
667	Ta001526	Qianjiaomai	CHN	NA	-
668	Ta001527	EarlyPremium	NA	NA	-
669	Ta001528	Triumph	USA	Cultivar	-
670	Ta001529	Lovrin10	NA	NA	+
671	Ta001530	Aodesa3	NA	NA	-
672	Ta001531	Tanori	MEX	Cultivar	-
673	Ta001536	Chike	CHN	Landrace	-
674	Ta001537	Songruimai	CHN	Landrace	-
675	Ta001538	Shengen	CHN	Landrace	-
676	Ta001539	Shanglinxiaomai	CHN	NA	-
677	Ta001540	Kangxiu10	CHN	Cultivar	-
678	Ta001541	Taizhong23	CHN	NA	-
679	Ta001542	Jinmai2148	CHN	NA	-
680	Ta001543	Dixiuzao	CHN	Cultivar	-
681	Ta001544	Jingyang60	CHN	NA	-
682	Ta001545	Shite14	CHN	Landrace	-
683	Ta001546	Fuzhuang30	CHN	Landrace	-
684	Ta001547	Bima1	CHN	Cultivar	-
685	Ta001548	Bima4	CHN	NA	-
686	Ta001549	Shijiazhuang54	CHN	NA	-
687	Ta001550	Pingyang27	CHN	Cultivar	-
688	Ta001551	Fengchan3	CHN	NA	-
689	Ta001552	Taishan1	CHN	NA	-
690	Ta001553	Jinan2	CHN	NA	-
691	Ta001554	Youbaomai	CHN	Cultivar	-
692	Ta001555	Bainong3217	CHN	NA	-
693	Ta001556	Yannong15	CHN	NA	-
694	Ta001557	Xinong6028	CHN	Cultivar	-
695	Ta001558	Shijiazhuang407	CHN	Cultivar	-
696	Ta001559	Jimai2-HB	CHN	Cultivar	-
697	Ta001560	Neixiang5	CHN	Cultivar	-
698	Ta001561	Zhengzhou6	CHN	Cultivar	-
699	Ta001562	Xiannong39	CHN	NA	+
700	Ta001563	Jinan17	CHN	NA	-
701	Ta001564	Xiaoyan6	CHN	NA	-
702	Ta001565	Shaannong7859	CHN	Cultivar	-
703	Ta001566	Aifeng3	CHN	NA	-
704	Ta001568	Wenmai6	CHN	NA	-
705	Ta001569	Laizhou953	CHN	NA	-
706	Ta001571	Baimangmai	CHN	NA	-
707	Ta001572	Huangguaxian	CHN	NA	-
708	Ta001573	Banjiemang	CHN	Landrace	-
709	Ta001574	Laolaixia	CHN	NA	-
710	Ta001575	Louguding	CHN	NA	-
711	Ta001576	Xishanbiansui	CHN	NA	-
712	Ta001577	Honggoudou	CHN	NA	-
713	Ta001578	Baihuomai	CHN	NA	-
714	Ta001579	Sanyuehuang	CHN	NA	-
715	Ta001580	Hongqiangchang	CHN	NA	-
716	Ta001581	Youzimai	CHN	Landrace	-
717	Ta001582	Pingyuan50	CHN	NA	-
718	Ta001583	Baibiansui	CHN	Landrace	-
719	Ta001584	Baiqimai2	CHN	Landrace	-
720	Ta001585	Baituzitou	CHN	NA	-
721	Ta001586	Youmangsaogudan	CHN	NA	-
722	Ta001587	Fuyanghong	CHN	NA	-
723	Ta001588	Mazhamai	CHN	NA	-
724	Ta001589	Qiangchangmai	CHN	NA	-
725	Ta001590	Huomai	CHN	Landrace	-
726	Ta001591	Meiqianwu	CHN	NA	-
727	Ta001592	Jianmai	CHN	Landrace	-
728	Ta001593	Sanyuehuang2	CHN	NA	-
729	Ta001594	Xiaofoshou	CHN	Landrace	-
730	Ta001595	Hongheshangtou	CHN	NA	-
731	Ta001596	Dakoumai	CHN	Landrace	-
732	Ta001597	Tumangmai	CHN	NA	-
733	Ta001598	Baitiaoyu	CHN	NA	-
734	Ta001599	Baimangmai2	CHN	NA	-
735	Ta001600	Dayuhua	CHN	Landrace	-
736	Ta001601	Fumai	CHN	NA	-
737	Ta001602	Laoqimai	CHN	NA	-
738	Ta001603	Chushanbao	CHN	NA	-
739	Ta001604	Zijiehong	CHN	NA	-
740	Ta001605	Dalibanmang	CHN	Landrace	-
741	Ta001606	Liuyuehuang	CHN	Landrace	-
742	Ta001607	Gejiaxiang	CHN	Landrace	-
743	Ta001608	Geerhongmai	CHN	NA	-
744	Ta001611	Bendihuanghuamai	CHN	NA	-
745	Ta001613	Motuoxiaomai	CHN	Landrace	-
746	Ta001614	Bianbachunmai	CHN	NA	-
747	Ta001615	Baimangxiaomai	CHN	NA	-
748	Ta001616	Wujiangzhuo	CHN	Landrace	-
749	Ta001617	Muzongzhuoga	CHN	Landrace	-
750	Ta001618	Kangdingxiaomai	CHN	NA	-
751	Ta001619	Zangdong4	CHN	Cultivar	-
752	Ta001620	Rikaze54	CHN	Cultivar	-
753	Ta001621	Rikaze8	CHN	Cultivar	-
754	Ta001622	Shanmai	CHN	NA	-
755	Ta001623	Yizhimai	CHN	NA	-
756	Ta001624	Dabaimai	CHN	Landrace	-
757	Ta001625	Galaohan	CHN	NA	-
758	Ta001626	Huoliyan	CHN	NA	-
759	Ta001627	Shanmai2	CHN	NA	-
760	Ta001628	Hongtuzi	CHN	Landrace	-
761	Ta001629	Baidatou	CHN	Landrace	-
762	Ta001630	Jinhuangmai	CHN	NA	-
763	Ta001631	Hongmangmai	CHN	Landrace	-
764	Ta001632	Dabaimai-S	CHN	NA	-
765	Ta001633	Baiqitou	CHN	NA	-
766	Ta001634	Baimazha	CHN	NA	-
767	Ta001635	Laotutou	CHN	NA	-
768	Ta001636	Ganmai8	CHN	Cultivar	-
769	Ta001644	Shuwan8	CHN	Cultivar	-
770	Ta001645	Fan6	CHN	NA	-
771	Ta001646	Bimai26	CHN	Cultivar	-
772	Ta001647	Guinong10	CHN	Cultivar	-
773	Ta001648	Yunmai34	CHN	Cultivar	-
774	Ta001650	Fengmai11	CHN	Cultivar	-
775	Ta001651	Tongjiabaxiaomai	CHN	NA	-
776	Ta001652	Honghuamai	CHN	Landrace	-
777	Ta001653	Baimaizi	CHN	NA	-
778	Ta001654	Chengduguangtou	CHN	Landrace	-
779	Ta001655	Jiangmai	CHN	NA	-
780	Ta001656	Baihuamai	CHN	NA	-
781	Ta001657	Huanxiangguo	CHN	NA	-
782	Ta001658	Hanzhongbai	CHN	NA	-
783	Ta001659	Xiaosanyuehuang	CHN	NA	-
784	Ta001660	Suotiaohongmai	CHN	NA	-
785	Ta001661	Hongxumai	CHN	NA	-
786	Ta001662	Zipi	CHN	NA	-
787	Ta001663	Baimangmai3	CHN	Landrace	-
788	Ta001664	Hongmangzi	CHN	NA	-
789	Ta001665	Yuqiumai	CHN	NA	-
790	Ta001666	Yangmai-W	CHN	NA	-
791	Ta001667	Yangmai2	CHN	NA	-
792	Ta001668	Zhushimai	CHN	NA	-
793	Ta001669	Biantouguangkemai	CHN	NA	-
794	Ta001670	Changmangshibiantou	CHN	NA	-
795	Ta001671	Zhugoumai	CHN	NA	-
796	Ta001672	Dianxihongkeyangmai	CHN	NA	-
797	Ta001673	Baidongmai	CHN	Landrace	-
798	Ta001675	Chunmai	CHN	Landrace	-
799	Ta001676	Hongdongmai	CHN	Landrace	-
800	Ta001677	Hongdongmai2	CHN	NA	-
801	Ta001678	Wumangchunmai	CHN	NA	-
802	Ta001680	Hongjinbaoyin	CHN	NA	-
803	Ta001682	Wumangchunmai2	CHN	NA	-
804	Ta001684	Kashi1	CHN	Cultivar	-
805	NA	WH260	NA	NA	-
806	NA	WH261	NA	NA	-
807	NA	WH262	NA	NA	-
808	NA	WX50-9C9	NA	NA	-
809	NA	35C12	NA	NA	-
810	NA	Tam200(27)7B2	NA	NA	-
811	NA	186Tm39	NA	NA	+
812	NA	Tam200(13)G02	NA	NA	-
813	NA	PI 262660	USA	NA	-
814	NA	Kok CappoA	POL	NA	-
815	NA	WW2730	GER	NA	-
816	NA	Xanthus	GER	NA	-

## Sheet: Table S9
Table S9 Sequence of Gene-specific functional molecular markers of Yr9.
Marker name	Size		Primer sequences (5’–3’)
Yr9-M1	1138bp	F	ACGACCATCCGACGAAGA
		R	TGAACCCTCCCGCTACAA

## Sheet: Table S10
Table S10 The 366 accessions used in validation of marker IWB12298.
ID	Name	Origins	Disease severity	Marker detection
1	Zhongmai4045	Beijing	70	IWB12298+
2	Zhongmai4048	Beijing	20	NA
3	Zhongmai4063	Beijing	10	IWB12298+
4	Zhongmai4070	Beijing	80	IWB12298+
5	Zhongmai4072	Beijing	60	NA
6	Zhongmai4075	Beijing	50	NA
7	Zhongmai4084	Beijing	10	NA
8	Pumai1165	Henan	60	IWB12298+
9	Pumai2056	Henan	30	IWB12298+
10	Pumai8062	Henan	20	NA
11	Luo6018	Henan	70	NA
12	Luo6048	Henan	40	IWB12298+
13	Luo6079	Henan	50	NA
14	Luo6142	Henan	50	IWB12298+
15	Luo6209	Henan	30	NA
16	Luo7112	Henan	40	IWB12298-
17	Luo7115	Henan	40	IWB12298+
18	Xinxiang0822	Henan	50	IWB12298+
19	Xinxiang070516	Henan	30	IWB12298+
20	Xinxiang090229	Henan	40	IWB12298+
21	Xinxiang090234	Henan	70	IWB12298-
22	Xinxiang090258	Henan	80	NA
23	Xinxiang090381	Henan	30	NA
24	Xinxiang090384-10-1	Henan	90	NA
25	Xinxiang090384-9-2	Henan	40	IWB12298+
26	13X12	Henan	90	IWB12298+
27	13X16	Henan	90	NA
28	Shengnong1	Henan	30	IWB12298+
29	Cangmai2013-1	Hebei	70	NA
30	Cangmai2013-13	Hebei	80	NA
31	Cangmai2013-17	Hebei	70	NA
32	Cangmai2013-110	Hebei	80	NA
33	Cangmai2013-117	Hebei	80	IWB12298-
34	Cangmai2013-124	Hebei	70	IWB12298-
35	JH03Han05-5093	Hebei	40	IWB12298+
36	JH04Han05-5092	Hebei	0	IWB12298+
37	JH05Han09-41344	Hebei	10	IWB12298-
38	JH06Han10-5223	Hebei	90	IWB12298-
39	Hanmai13	Hebei	0	NA
40	Hanmai14	Hebei	40	IWB12298+
41	Qian0402	Guizhou	0	IWB12298+
42	Qian0405	Guizhou	0	NA
43	Qian0513	Guizhou	0	IWB12298-
44	Qian0760	Guizhou	0	NA
45	WanxiP1303	Anhui	80	IWB12298+
46	WanxiP1308	Anhui	50	NA
47	WanxiP1312	Anhui	30	NA
48	WanxiP1325	Anhui	20	NA
49	WanxiP1342	Anhui	70	NA
50	WanxiP1346	Anhui	90	IWB12298+
51	WanxiP1347	Anhui	80	NA
52	WanxiP1349	Anhui	0	IWB12298+
53	WanxiP1353	Anhui	80	IWB12298+
54	WanxiP1354	Anhui	30	IWB12298+
55	WanxiP1357	Anhui	80	IWB12298+
56	WanxiP1359	Anhui	50	NA
57	WanxiP1365	Anhui	80	IWB12298+
58	WanxiP1370	Anhui	60	IWB12298+
59	WanxiP1376	Anhui	20	NA
60	WanxiP1378	Anhui	20	IWB12298+
61	WanxiP1383	Anhui	40	IWB12298+
62	Wanximai0418	Anhui	70	IWB12298+
63	Wanximai0638	Anhui	90	IWB12298+
64	Wanximai0759	Anhui	20	IWB12298+
65	Annong1401	Anhui	50	IWB12298+
66	Annong1402	Anhui	30	IWB12298-
67	Annong1403	Anhui	70	IWB12298+
68	Annong1404	Anhui	40	IWB12298+
69	Annong1405	Anhui	30	NA
70	Annong1406	Anhui	30	IWB12298+
71	Annong1407	Anhui	20	IWB12298+
72	Annong1409	Anhui	30	IWB12298+
73	Annong1410	Anhui	40	NA
74	Annong1411	Anhui	40	IWB12298+
75	Annong1412	Anhui	60	IWB12298+
76	Annong1413	Anhui	30	NA
77	Annong1414	Anhui	20	NA
78	Annong1415	Anhui	80	NA
79	Annong1416	Anhui	90	IWB12298+
80	Annong1417	Anhui	90	IWB12298+
81	Annong1418	Anhui	30	IWB12298+
82	Annong1419	Anhui	60	NA
83	Annong1420	Anhui	10	IWB12298+
84	Annong1421	Anhui	70	IWB12298+
85	Annong1423	Anhui	80	IWB12298+
86	Annong1424	Anhui	60	IWB12298+
87	Annong1425	Anhui	60	NA
88	Annong1426	Anhui	80	IWB12298+
89	Annong1427	Anhui	70	IWB12298+
90	Annong1437	Anhui	60	IWB12298+
91	Annong1442	Anhui	80	IWB12298-
92	Suzhou1301	Anhui	50	IWB12298-
93	Suzhou1302	Anhui	70	NA
94	Suzhou1303	Anhui	10	NA
95	Suzhou1304	Anhui	40	NA
96	Suzhou1305	Anhui	20	NA
97	Jinhe 15174	Hebei	80	IWB12298+
98	Jinhe 17278	Hebei	40	IWB12298+
99	Jinhe 15397	Hebei	90	IWB12298+
100	Jinhe 13297	Hebei	70	IWB12298+
101	Linnong 11	Shandong	60	IWB12298-
102	Xvmai 5158-1	Jiangsu	40	IWB12298+
103	LH1706	Hebei	80	NA
104	LH16-4	Hebei	90	NA
105	LH1703	Hebei	70	IWB12298-
106	Zhengmai 6694	Hebei	40	IWB12298+
107	Pumai 8062	Henan	20	NA
108	Huamai 15112	Jiangsu	60	IWB12298+
109	Womai 303	Anhui	40	NA
110	Xumai 15158-2	Jiangsu	50	NA
111	Tianmai 196	Henan	40	IWB12298+
112	zhengmai9699	Henan	40	IWB12298+
113	Zhongmai 6052	Beijing	90	IWB12298-
114	LS3852	Shandong	35	IWB12298-
115	Tianmai 160	Henan	40	IWB12298+
116	Anke 1701	Anhui	80	IWB12298+
117	Huacheng 6068	Anhui	70	IWB12298+
118	Anke 1705	Anhui	30	IWB12298+
119	Xinmai 52	Henan	70	IWB12298+
120	Luomai 40	Henan	40	IWB12298+
121	Luomai 39	Henan	40	IWB12298+
122	Xianmai 073	Shaanxi	40	IWB12298+
123	Jimai 659	Hebei	90	IWB12298-
124	Zhongmai 6079	Beijing	80	IWB12298+
125	Jimai 418	Shandong	30	IWB12298+
126	Luyan 454	Shandong	80	NA
127	TKM0311	Shandong	40	IWB12298-
128	LS4155	Shandong	70	IWB12298+
129	Luyuan 309	Shandong	80	IWB12298+
130	Xingmai 29	Hebei	40	IWB12298+
131	Shi 15-6375	Hebei	70	IWB12298+
132	Weimai 1711	Shandong	90	IWB12298-
133	Luyan 951	Shandong	40	NA
134	Luyan 733	Shandong	90	IWB12298+
135	Heng H1608	Hebei	30	NA
136	TKM6007	Shandong	50	IWB12298-
137	Zhongmai 7152	Anhui	30	NA
138	Wankenmai 1702	Anhui	35	IWB12298+
139	Wansu 1510	Anhui	80	IWB12298+
140	Annong 1589	Anhui	40	IWB12298+
141	Wan 1204	Henan	30	IWB12298+
142	Pumai 087	Henan	30	NA
143	Wansu 0891	Anhui	100	IWB12298-
144	Womai 606	Anhui	90	IWB12298+
145	Huaimai 510	Jiangsu	40	IWB12298+
146	WK1602	Shandong	40	IWB12298+
147	Pumai 117	Henan	80	IWB12298+
148	Changmai 20	Sichuan	40	NA
149	Zhongmai 523	Beijing	50	IWB12298+
150	Zhongmai 527	Beijing	50	IWB12298+
151	Zhongmai 7138	Shandong	80	IWB12298-
152	Zhongmai 7158	Shandong	70	IWB12298+
153	Xingke 32	Hebei	50	IWB12298+
154	Hengmai 174048	Hebei	50	NA
155	Hengmai 175345	Hebei	90	NA
156	Hengmai T175236	Hebei	70	IWB12298-
157	Heng H1840	Hebei	40	IWB12298+
158	Luyan 235	Shandong	40	NA
159	Luyan 583	Shandong	60	IWB12298+
160	Luyan 615	Shandong	80	IWB12298+
161	Luyan 664	Shandong	70	IWB12298+
162	Luyan 745	Shandong	90	IWB12298+
163	Luyan 859	Shandong	40	NA
164	Luyan 865	Shandong	90	IWB12298+
165	Hemai 1608	Shandong	50	IWB12298+
166	LS2422	Shandong	40	IWB12298+
167	LS2497	Shandong	70	IWB12298-
168	LS2589	Shandong	90	IWB12298-
169	LS3515	Shandong	80	IWB12298+
170	SN1126	Shandong	80	NA
171	SN1191	Shandong	90	NA
172	MLguang 1801	Hebei	90	IWB12298+
173	MLyou 1801	Hebei	90	IWB12298+
174	TKM0317	Shandong	90	IWB12298+
175	TKM0958	Shandong	80	IWB12298+
176	Han 154335	Hebei	30	IWB12298+
177	Kenong 728	Beijing	80	IWB12298-
178	Kenong 1006	Beijing	100	IWB12298+
179	Lin 181	Shandong	80	IWB12298-
180	Lin 182	Shandong	70	IWB12298-
181	Shi 16-4316	Hebei	20	IWB12298-
182	Yannong 27	Shandong	80	IWB12298-
183	Yannong 103	Shandong	60	IWB12298+
184	Yannong 1809	Shandong	90	IWB12298-
185	Jimai 6074	Shandong	100	IWB12298+
186	Jimai 4174	Shandong	50	IWB12298+
187	JM803	Shandong	70	IWB12298-
188	JM899	Shandong	90	IWB12298-
189	Jimai 4075	Shandong	80	NA
190	BC15PT117	Shandong	70	NA
191	BC16PT017	Shandong	90	NA
192	Weimai 1715	Shandong	90	NA
193	Weimai 1816	Shandong	90	IWB12298-
194	Jinhe 16461	Hebei	60	IWB12298+
195	Jinhe 17281	Hebei	90	NA
196	Linmai 5311	Shanxi	70	IWB12298+
197	Pinyu 8176	Shanxi	40	IWB12298-
198	Zhanxuan 4	Beijing	80	IWB12298+
199	BH5309	Beijing	40	IWB12298+
200	BH8568	Beijing	50	IWB12298+
201	By39	Shandong	60	IWB12298+
202	By40	Shandong	70	IWB12298+
203	Jimai 515	Hebei	80	IWB12298+
204	Jimai 868	Hebei	70	IWB12298+
205	Jimai 691	Hebei	80	IWB12298-
206	Huamai 17v65	Jiangsu	90	IWB12298+
207	Xumai DH9	Jiangsu	40	IWB12298+
208	Bainong 207	Henan	90	IWB12298+
209	Xumai 16144	Jiangsu	80	IWB12298+
210	LS2293	Shandong	50	IWB12298+
211	LS4954	Shandong	80	IWB12298+
212	Wankenmai 1720	Anhui	40	IWB12298+
213	Luyan 583	Shandong	60	IWB12298+
214	Ning 17460	Jiangsu	90	IWB12298+
215	Longmai 1	Anhui	90	IWB12298+
216	Womai 1216	Anhui	40	IWB12298+
217	Huamai 15056	Jiangsu	80	IWB12298+
218	Wansu 1237	Anhui	60	IWB12298+
219	Huamai 2803	Jiangsu	70	IWB12298+
220	Anke 1804	Anhui	70	NA
221	Huamai 2802	Jiangsu	40	NA
222	Annong 188	Anhui	40	IWB12298+
223	Xumai 16123	Jiangsu	60	IWB12298+
224	Wansu 1232	Anhui	80	IWB12298+
225	Wankenmai 1708	Anhui	50	IWB12298+
226	Huawanmai 10	Anhui	70	IWB12298+
227	Anke 1802	Anhui	80	IWB12298+
228	Anke 1803	Anhui	60	IWB12298+
229	Anke 1801	Anhui	80	IWB12298+
230	Anke 1805	Anhui	90	IWB12298+
231	Annong 876	Anhui	40	IWB12298+
232	Annong 181	Anhui	60	IWB12298+
233	Annong 837	Anhui	50	IWB12298+
234	Wansu 1209	Anhui	80	IWB12298+
235	Zhongmai 8178	Beijing	40	IWB12298+
236	Womai 707	Anhui	30	IWB12298+
237	TKM0209	Shandong	60	IWB12298+
238	Huamai 2801	Jiangsu	80	IWB12298+
239	Luomai 47	Henan	30	IWB12298+
240	Luomai 48	Henan	20	IWB12298+
241	Xinong 139	Shaanxi	50	IWB12298+
242	Zhengmai 1831	Henan	70	IWB12298+
243	Zhongmai 6032	Beijing	60	NA
244	Bainong 368	Henan	40	IWB12298+
245	Zhaofeng 16	Henan	20	IWB12298+
246	Luomai 47	Henan	20	IWB12298+
247	Xinong 933	Shaanxi	50	IWB12298+
248	Pumai 115	Henan	20	IWB12298+
249	Tianmai 159	Henan	40	IWB12298+
250	Zhaofeng 30	Henan	10	IWB12298+
251	Wanmai 632	Henan	80	IWB12298+
252	Shangnong 5	Henan	10	IWB12298+
253	Anmai 20	Henan	40	IWB12298+
254	Xinmai 9369	Henan	20	IWB12298+
255	Fanmai 65	Henan	20	IWB12298+
256	Zhoumai 48	Henan	80	IWB12298+
257	LS2367	Shandong	90	IWB12298-
258	Jinhe 688	Hebei	10	IWB12298+
259	Zhongmai 7058	Beijing	80	IWB12298+
260	Xinong 158	Shaanxi	50	IWB12298+
261	Bainong 779	Henan	60	IWB12298+
262	Pumai 185	Henan	80	IWB12298+
263	Tianmai 189	Henan	50	IWB12298+
264	Luomai 49	Henan	40	IWB12298+
265	Zhaofeng 36	Henan	20	IWB12298+
266	Zhengmai 1835	Henan	60	IWB12298+
267	Pumai 187	Henan	40	IWB12298+
268	Zhongmai 7189	Beijing	80	IWB12298+
269	Anmai 21	Henan	30	IWB12298+
270	Xinong 1518	Shaanxi	20	IWB12298+
271	Xiannong 069	Shaanxi	80	IWB12298+
272	Xinmai 9366	Henan	30	IWB12298+
273	Wan 1390	Henan	30	IWB12298+
274	Cangmai 2016-2	Hebei	50	IWB12298+
275	LS3666	Shandong	60	IWB12298+
276	LS018R	Shandong	70	IWB12298+
277	Hangmai 9290	Beijing	90	IWB12298+
278	Jimai 0435	Shandong	80	IWB12298+
279	Jimai 44	Shandong	50	IWB12298-
280	Luyan 1403	Shandong	40	IWB12298+
281	Jinhe 330	Hebei	40	IWB12298+
282	Shi 15 jian 21	Hebei	50	IWB12298+
283	Zhongmai 6032	Beijing	70	IWB12298-
284	Luyan 373	Shandong	90	IWB12298-
285	Luyan 897	Shandong	80	NA
286	Heng H15-5115	Hebei	80	NA
287	Heng H165171	Hebei	70	NA
288	SW1747	Sichuan	0	NA
289	Chuanmai 82	Sichuan	10	IWB12298+
290	Chuanmai 1690	Sichuan	10	IWB12298+
291	2017TP506	Sichuan	10	IWB12298+
292	Yangfumai 5054	Jiangsu	80	IWB12298+
293	Yang 11 pin 19	Jiangsu	80	IWB12298+
294	Yang 15-133	Jiangsu	10	NA
295	Yang 16-157	Jiangsu	80	IWB12298+
296	Xinmai 156	Henan	50	IWB12298+
297	Huamai 1062	Jiangsu	70	NA
298	Heng Y165254	Hebei	90	NA
299	Heng H176049	Hebei	100	IWB12298-
300	Heng H176208	Hebei	90	IWB12298+
301	Heng H166074	Hebei	90	IWB12298-
302	Heng T175312	Hebei	70	NA
303	Heng H174245	Hebei	40	NA
304	Heng H174269	Hebei	50	NA
305	Heng H175087	Hebei	60	IWB12298+
306	Heng H175293	Hebei	80	IWB12298-
307	Heng H175336	Hebei	70	NA
308	Heng H175396	Hebei	80	NA
309	Heng H176007	Hebei	80	IWB12298+
310	Heng H176029	Hebei	50	IWB12298-
311	Heng H176041	Hebei	50	IWB12298+
312	Heng H176062	Hebei	80	IWB12298-
313	Heng H176082	Hebei	70	IWB12298+
314	Heng H176086	Hebei	70	IWB12298+
315	Heng H176164	Hebei	10	NA
316	Heng H176183	Hebei	50	IWB12298+
317	Heng H176197	Hebei	40	IWB12298-
318	Heng H176206	Hebei	70	IWB12298+
319	Heng H176212	Hebei	100	IWB12298+
320	Heng H17guan 239	Hebei	50	NA
321	Heng H166151	Hebei	100	NA
322	Heng T175012	Hebei	80	IWB12298-
323	Heng Y173209	Hebei	90	NA
324	Heng Y173236	Hebei	90	IWB12298-
325	Heng Y173246	Hebei	90	IWB12298-
326	Heng Y175053	Hebei	100	IWB12298-
327	Heng H175085	Hebei	70	IWB12298+
328	Heng H175096	Hebei	100	IWB12298+
329	Heng H176053	Hebei	70	IWB12298+
330	Heng H176162	Hebei	100	IWB12298-
331	Heng H176176	Hebei	100	NA
332	Heng Y176192	Hebei	80	IWB12298+
333	Jimai 22（CK1)	Hebei	40	NA
334	Heng 4399（CK2)	Hebei	50	IWB12298+
335	Shimai 22（CK3)	Hebei	80	IWB12298+
336	18 Dan 122	Hebei	5	NA
337	Mianmai 52	Sichuan	5	IWB12298+
338	Yumai 228	Sichuan	10	IWB12298+
339	Shumai 1812	Sichuan	10	NA
340	Shumai 1870	Sichuan	5	NA
341	2018P2-10	Sichuan	10	IWB12298+
342	18 Danli 412018	Sichuan	5	NA
343	Yumai 18216	Sichuan	10	IWB12298+
344	Guohaomai 570	Sichuan	20	NA
345	Chuanmai 1656-7	Sichuan	10	IWB12298+
346	18P203	Sichuan	20	IWB12298+
347	SW1634	Sichuan	10	IWB12298+
348	2018P1-6	Sichuan	5	IWB12298+
349	2018P123	Sichuan	10	IWB12298+
350	Shumai 1840	Sichuan	20	IWB12298+
351	18AYT9	Sichuan	10	IWB12298+
352	Neimai 416	Sichuan	10	IWB12298+
353	Chuanmai 1699	Sichuan	10	IWB12298+
354	Yu 1887	Sichuan	30	IWB12298+
355	Heijin 1141	Sichuan	5	IWB12298+
356	Neimai 538	Sichuan	10	IWB12298+
357	Shumai 1803	Sichuan	10	IWB12298+
358	Chuanfu 22	Sichuan	5	NA
359	Mianmai 907	Sichuan	5	NA
360	Guohaomai 538	Sichuan	20	IWB12298+
361	2018P1-11	Sichuan	5	IWB12298+
362	Shumai 1858	Sichuan	5	IWB12298+
363	Guohaomai 550	Anhui	5	NA
364	Chuanmai 1691	Sichuan	10	IWB12298+
365	Mianmai 908	Sichuan	10	NA
366	Huacheng 3077	Anhui	40	NA
